# Supplementary material for: Utility of Continuous Disease Subtyping Systems for Improved Evaluation of Etiologic Heterogeneity
Source: Cancers (Basel). 2022 Apr 2;14(7):1811. doi: 10.3390/cancers14071811 (PMC8997600; doi:10.3390/cancers14071811)
Supplement: Supplementary file 1 [file cancers-14-01811-s001.zip]

Archive with 1 entries (1 files):
- cancers-1638613-supplementary.pdf
